# Supplementary material for: Systemic Dendrimer-Peptide Therapies for Wet Age-Related Macular Degeneration
Source: Pharmaceutics. 2023 Oct 5;15(10):2428. doi: 10.3390/pharmaceutics15102428 (PMC10609940; doi:10.3390/pharmaceutics15102428)
Supplement: Supplementary file 1 [file pharmaceutics-15-02428-s001.zip]

Archive with 1 entries (1 files):
- pharmaceutics-2596203-supplementary.pdf
